# Supplementary material for: Lucanthone, Autophagy Inhibitor, Enhances the Apoptotic Effects of TRAIL through miR-216a-5p-Mediated DR5 Upregulation and DUB3-Mediated Mcl-1 Downregulation
Source: Int J Mol Sci. 2021 Dec 21;23(1):17. doi: 10.3390/ijms23010017 (PMC8744864; doi:10.3390/ijms23010017)
Supplement: Supplementary file 1 [file ijms-23-00017-s001.zip]

Archive with 2 entries (2 files):
- f-original data.pdf
- f-Supplementary figure.pdf
